# Supplementary material for: Synchrony and exertion during dance independently raise pain threshold and encourage social bonding
Source: Biol Lett. 2015 Oct;11(10):20150767. doi: 10.1098/rsbl.2015.0767 (PMC4650190; doi:10.1098/rsbl.2015.0767)
Supplement: ESM_3_Synchrony and Exertion_Data [file rsbl20150767supp3.xlsx]

## Sheet: Sheet1
Participant_reference	CLASS	Sex	CONDITION	SYNCHRONY	EXERTION	Testing_Group	Pain_threshold_BEFORE	Pain_threshold_AFTER	PTT_DIFFERENCE	AVG_ALL_InGroup_Prosociality_Change	AVG_ALL_OutGroup_Prosociality_Change	AVG_SUCCESS	POSITIVE_DIFFERENCE	NEGATIVE_DIFFERENCE	IOS_BEFORE_INGROUP	TRUST_BEFORE_INGROUP	CONNECTED_BEFORE_INGROUP	LIKABLE_BEFORE_INGROUP	SIMMILARPERSONALITY_BEFORE_INGROUP	LIKEOVERALL_BEFORE_INGROUP	IOS_BEFORE_OUTGROUP	TRUST_BEFORE_OUTGROUP	CONNECTED_BEFORE_OUTGROUP	LIKABLE_BEFORE_OUTGROUP	SIMMILARPERSONALITY_BEFORE_OUTGROUP	LIKEOVERALL_BEFORE_OUTGROUP	DISTRESSED_BEFORE	EXCITED_BEFORE	UPSET_BEFORE	SCARED_BEFORE	ENTHUSIASTIC_BEFORE	ALERT_BEFORE	INSPIRED_BEFORE	NERVOUS_BEFORE	DETERMINED_BEFORE	AFRAID_BEFORE	IOS_AFTER_INGROUP	TRUST_AFTER_INGROUP	CONNECTED_AFTER_INGROUP	LIKABLE_AFTER_INGROUP	SIMMILARPERSONALITY_AFTER_INGROUP	LIKEOVERALL_AFTER_INGROUP	FUN	EMBARRASSED_UNCOMFORTABLE	DIFFICULT	ENJOYMENT	BORED	PERSONAL_MOVEMENT_SUCCESS	OTHER_MOVEMENT_SUCCESS
28	601 M	F	HE Synchrony	Synchrony	High Exertion	9	180	300	120	0	-0.333333	3.5	0.2	-1	2	3	2	5	1	5	3	3	2	5	3	5	4	2	1	2	3	3	2	3	3	1	3	2	4	4	1	4	3	1	2	4	4	3	3
29	601 M	M	HE Synchrony	Synchrony	High Exertion	9	140	160	20	0	0	4.5	-0.6	-1.2	1	4	3	2	1	7	2	4	3	2	1	7	1	5	2	3	4	1	4	4	5	1	1	2	3	4	1	7	5	1	1		5	5	5
30	601 M	F	HE Synchrony	Synchrony	High Exertion	9	300	300	0	-0.333333	0.5	2.25	1.4	-1	6	1	7	4	7	4	6	1	4	7	1	4	2	1	4	1	1	3	1	3	1	1	4	4	4	7	4	4	4	1	2	4	2	2	4
46	702 M	F	HE Synchrony	Synchrony	High Exertion	15	260	250	-10	0.833333	0.333333	3	0.2	-1	1	4	3	5	6	5	5	5	6	6	7	5	3	4	2	1	4	5	3	5	3	1	3	5	6	4	6	5	5	1	1	5	2	3	3
47	702 M	F	HE Synchrony	Synchrony	High Exertion	15	120	230	110	0.166667		4.5			3	4	4	7	4	4	4	4	4	4	1	4	1	4	1	1	3	3	3	2	4	1	4	7	4	4	1	7	5	1	1	5	1	5	5
48	702 M	M	HE Synchrony	Synchrony	High Exertion	15	300	300	0	-0.333333					7	5	6	3	6	7	6	3	4	2	5	7	1	1	1	1	1	5	5	5	5	1	7	5	5	7	1	7
55	701 T	F	HE Synchrony	Synchrony	High Exertion	17	270	220	-50	0.666667	0.166667	3.75	0.4	-0.4	6	4	5	4	6	1	6	4	6	6	1	6	1	4	1	1	4	3	4	4	3	2	6	5	6	6	1	6	5	4	2	5	1	4	4
56	701 T	F	HE Synchrony	Synchrony	High Exertion	17	180	300	120	-0.166667		4.25			2	1	4	7	7	4	3	1	4	7	1	7	4	2	1	2	3	5	4	5	5	1	7	1	7	4	1	4	5	2	1	5	3	5	5
57	701 T	M	HE Synchrony	Synchrony	High Exertion	17	280	300	20	1.5	0.333333	4.5	0.8	0	6	4	3	6	1	4	5	4	2	4	6	4	2	4	1	2	5	4	2	3	5	2	6	4	5	5	7	6	5	4	1	5	4	5	5
61	702 M	F	HE Synchrony	Synchrony	High Exertion	19	220	160	-60	0.666667	-0.666667	3.5		0.4	3	4	2	3	1	6	6	2	4	5	3	7	2	4	1	1	3	5	5	2	3	1	5	3	2	5	1	7	5	3	2	5	1	3	3
62	702 M	F	HE Synchrony	Synchrony	High Exertion	19	180	260	80	1.33333	0.333333	4	0		7	2	2	4	2	6	5	4	3	2	1	5	1	2	4		2	3	4	1	3	1	6	7	4	3	4	7	4	4	4	5	2	4	3
63	702 M	F	HE Synchrony	Synchrony	High Exertion	19	70	225	155	0.166667	0	2.5		0.2	3	7	5	3	1	7	6	7	5	3	1	7	2		3	1	4	4	2	2	4	2	3	7	5	4	1	7	4	2	1	4	5	2	2
67	602 M	M	HE Synchrony	Synchrony	High Exertion	21	280	300	20	-0.666667	-0.333333	4.5	-0.2	0.2	1	3	4	4	1	3	2	4	3	3	1	3	2	1	5	1	1	2	1	1	3	1	2	1	1	2	3	3	5	5	4	5	5	5	5
68	602 M	F	HE Synchrony	Synchrony	High Exertion	21	180	300	120	0.166667	1.16667	3.75	0.4	-1.2	7	3	7	6	4	1	7	3	7	5	1	3	5	2	5	3	1	4	3	1	3	1	7	3	7	1	7	4	3	4	2	3	5	4	3
69	602 M	F	HE Synchrony	Synchrony	High Exertion	21	283	220	-63	0	-0.5	4			1	2	3	2	5	4	3	4	2	5	2	4											1	2	1	5	3	5	5	3	5	5	2	4	3
82	802 T	F	HE Synchrony	Synchrony	High Exertion	26	200	220	20	0.333333	2.16667	4	0.6	0	7	7	7	4	7	7	1	7	2	5	6	7	1	5	1	1	3	4	4	2	3	1	7	7	7	6	7	7	5	1	1	5	1	4	4
83	802 T	F	HE Synchrony	Synchrony	High Exertion	26	180	300	120	1.33333	1.83333	4	1	-0.6	6	3	4	7	5	7	4	3	4	5	6	7	2	3	1	1	3	4	3	3	4	3	7	6	6	7	7	7	5	1	1	5	2	4	4
84	802 T	F	HE Synchrony	Synchrony	High Exertion	26	73	70	-3	0.666667	0.666667	4	-0.8	0.2	1	2	3	7	1	7	6	5	4	3	1	7	1	4	1	1	5	2	5	4	5	1	2	3	5	7	1	7	5	1	1	5	2	4	4
91	801 T	M	HE Synchrony	Synchrony	High Exertion	29	280	290	10	0	0		-1.8	-0.4	4	3	4	2	1	5	3	1	4	1	1	5	1	4	1	3	1	2	5	5	5	4	7	3	2	1	1	5	5	4	1	5	1	5
92	801 T	F	HE Synchrony	Synchrony	High Exertion	29	160	280	120	0.333333	-0.5	4.25	-0.8	0.2	7	4	7	7	1	7	7	4	7	5	6	7	1	5	1	1	4	5	5	4	5	1	6	6	7	5	4	7	5	1	1	5	1	4	5
93	801 T	F	HE Synchrony	Synchrony	High Exertion	29	300	300	0	0.333333	0.166667	3.25	0	-0.8	3	4	1	4	1	3	5	3	4	2	1	3	4	3	1	4	3	5	4	2	3	4	4	4	2	3	1	4	5	1	1	5	2	3	3
94	801 T	M	HE Synchrony	Synchrony	High Exertion	30	300	300	0	2.5	0.833333	4.5	0.2	0.2	1	5	3	3	2	5	2	3	5	7	7	6	1	4	1	1	5	5	5	4	5	1	5	7	6	7	2	7	5	4	2	5	1	5	5
95	801 T	F	HE Synchrony	Synchrony	High Exertion	30	180	280	100	0		3			3	3	4	6	4	7	3	3	4	6	1	7	4	2	1	3	2	4		3	3	1	4	6	1	5	4	7	5	2	3	5	1	3	3
96	801 T	F	HE Synchrony	Synchrony	High Exertion	30	70	110	40	-1.33333	1	2.5		-2	6	5	6	3	4	7	5	1	4	4	1	4	3	1	4	4	4	1	1	5	1	1	5	4	5	4	1	4	4	2	1	4	2	3	3
97	M 101 T	F	HE Synchrony	Synchrony	High Exertion	31	220	280	60	1.33333	0.166667	5	0.6	-1	4	4	7	7	4	6	4	4	4	4	4	4	1	5	1	2	5	3	4	5	5	1	7	6	7	7	6	7	5	1	1	5	1	5	5
98	M 101 T	M	HE Synchrony	Synchrony	High Exertion	31	160	200	40	2	2.16667	4.5	0.6	0	7	4	3	5	4	5	6	5	3	5	3	5	1	2	1	2	4	4	5	3	5	1	7	7	6	7	7	6	5	1	1	5	1	4	5
99	M 101 T	F	HE Synchrony	Synchrony	High Exertion	31	162	245	83	1.16667	-1.83333	4	1.4		2	4	1	7	1	4	7	1	4	7	1	7	1	5	1	1	4	1	3	1	5	1	6	1	7	4	1	7	5	1	1	5	1	5	5
106	M2ºC-M	M	HE Synchrony	Synchrony	High Exertion	34	210	210	0	0.833333	0.666667	4.75	0.2	0	5	4	7	7	4	7	6	4	4	4	7	7	1	5	1	1	4	2	5	5	3	4	7	7	7	4	7	7	5	3	4	5	4	5	5
107	M2ºC-M	F	HE Synchrony	Synchrony	High Exertion	34	90	130	40	0.166667	-0.5	4.5	-0.4	-1	3	4	3	6	6	5	6	7	6	7	4	7	2	3	1	4	5	2	5	3	1	4	4	3	4	6	5	6	5	5	3	5	2	4	4
108	M2ºC-M	F	HE Synchrony	Synchrony	High Exertion	34	270	300	30	-0.166667	0	4	-0.4	-0.8	4	4	5	7	2	7	6	6	5	7	4	7	1	2	1	2	2	3	3	4	2	1	5	4	4	6	3	6	5	3	2	3	4	4	4
121	M3ºC-M	M	HE Synchrony	Synchrony	High Exertion	39	180	160	-20	0	-0.666667	5	0.6	0	7	4	6	5	2	7	7	2	6	6	2	7	2	4	1	1	3	3	5	3	5	1	7	3	5	7	2	7	5	4	1	5	1	5	5
122	M3ºC-M	F	HE Synchrony	Synchrony	High Exertion	39	100	190	90	1.83333	0.166667	5	0.6		2	5	6	7	2	7	7	6	7	7	4	7	3	4	1	3	5	3	4	5	5	1	7	6	7	7	6	7	5	1	2	5	1	5	5
123	M3ºC-M	M	HE Synchrony	Synchrony	High Exertion	39	152	230	78	0.166667	0.166667	4.5	1		6	6	4	6	6	7	7	4	6	7	1	7	2	1	2	1	5	5	2	1	3	1	6	4	7	6	6	7	5	4	4	5	3	5	5
127	F6ªE-T	M	HE Synchrony	Synchrony	High Exertion	41	240	270	30	1.33333	0.666667	3.5	1.2	0.2	1	2	3	4	2	4	4	4	5	4	3	6	2	3	1	3	2	4	3	4	4	1	4	4	4	5	3	4	5	2	2	5	2	4	4
128	F6ªE-T	F	HE Synchrony	Synchrony	High Exertion	41	30	90	60	1.33333	-0.166667	4	-0.2	0.2	4	4	6	4	3	4	6	6	5	4	3	6	1	4	1	1	5	5	5	4	5	1	5	5	6	6	5	6	5	1	2	5	1	3	5
129	F6ªE-T	F	HE Synchrony	Synchrony	High Exertion	41	193	290	97	1	-0.666667	3.75	0	-0.2	6	6	2	5	4	7	5	6	2	5	3	7	1	2	1	1	1	1	2	3	4	1	6	6	5	6	6	7	5	1	4	5	1	2	5
136	M1ºB-M	F	HE Synchrony	Synchrony	High Exertion	44	150	280	130	0	1	4.25			2	1	2	3	1	1	1	1	2	2	3	2	1	2	1	4	2		4	5	1	1	2	2	1	2	1	2	5	4	1	5	5	4	4
137	M1ºB-M	M	HE Synchrony	Synchrony	High Exertion	44	300	300	0	1	-0.333333	3.75	0	-0.4	5	2	4	6	7	3	6	2	4	6	7	4	1	3	1	1	2	5	4	5	5	1	7	3	7	5	6	5	5	1	3	1	1	3	5
138	M1ºB-M	F	HE Synchrony	Synchrony	High Exertion	44	73	129	56	0.833333	0.166667	4	0	-0.2	7	4	4	4	2	4	4	4	3	3	1	3	1	5	1	2	5	3	4	5	5	1	7	4	5	6	2	6	5	2	1	5	1	5	3
151	M2ºB-M	F	HE Synchrony	Synchrony	High Exertion	49	280	220	-60	2.33333	0.5	4.75	-0.4	-1.8	1	4	3	6	1	7	1	2	5	6	5	7	2	5	1	4	5	3	5	5	5	2	7	4	6	7	5	7	5	1	1	5	1	5	4
152	M2ºB-M	F	HE Synchrony	Synchrony	High Exertion	49	120	300	180	-0.833333	-0.666667	4.25			7	5	6	6	4	7	5	4	4	6	5	7							5				6	5	4	4	4	7	5	1	1	5	4	4	5
153	M2ºB-M	F	HE Synchrony	Synchrony	High Exertion	49	180	240	60	0.333333	0.333333	4	-0.6	-0.8	4	5	4	6	3	7	7	3	4	4	2	6	2	5	3	1	4	4	3	5	5	1	6	5	4	6	4	6	5	1	1	5	1	5	4
154	F6ºC-T	F	HE Synchrony	Synchrony	High Exertion	50	200	240	40	-0.333333	0.666667	4.75	0	0	1	1	1	7	1	7	7	1	7	7	1	7	1	1	1	1	1	4	1	2	2	1	2	2	1	7	1	3	5	1	2	5	1	5	5
155	F6ºC-T	F	HE Synchrony	Synchrony	High Exertion	50	120	180	60	1	2	4.75	0	0	6	4	5	6	7	7	4	3	3	5	6	7	1	1	1	1	5	5	5	5	3	1	7	7	7	6	7	7	5	1	1	5	1	5	5
156	F6ºC-T	F	HE Synchrony	Synchrony	High Exertion	50	138	197	59	-0.166667	0.166667	4.5		-0.6	7	3	4	5	2	7	6	3	4	4	2	7	1	1	1	1	1	3	4	5	4	1	7	3	4	5	1	7	5	4	4	5	1	4	5
169	M1ºD-M	M	HE Synchrony	Synchrony	High Exertion	55	120	100	-20	1.33333		4.75	1.4	-0.6	3	3	3	6	5	6	6	5	4	6	5	5	1	1	1	1	3	2	3	4	2	1	6	5	6	6	6	5	5	1	1	5	1	5	5
170	M1ºD-M	F	HE Synchrony	Synchrony	High Exertion	55	190	220	30	-0.333333	0.166667	3.75	0.4	0.4	7	5	4	5	2	5	4	5	4	5	2	5	2	4	1	4	4	3	2	2	5	1	7	4	5	3	2	5	5	4	2	5	1	4	4
171	M1ºD-M	F	HE Synchrony	Synchrony	High Exertion	55	257	297	40	2.83333	0.166667	4.75	0.2	0.2	4	1	2	4	1	4	5	1	4	4	1	4	1	3	1	1	3	1	1	4	1	1	7	4	4	7	4	7	5	1	1	5	1	5	5
175	M1ºA-M	F	HE Synchrony	Synchrony	High Exertion	57	160	180	20	0	-0.166667	4.5	1.6	-0.4	6	6	5	7	7	7	7	3	2	6	7	7	1	3	1	1	3	1	1	3	1	1	7	4	6	7	7	7	5	1	1	5	1	5	5
176	M1ºA-M	M	HE Synchrony	Synchrony	High Exertion	57	180	240	60	0.833333	-0.333333	4	0.6	-1	4	4	4	5	4	6	7	4	3	5	3	6	3	4	2	4	4	4	4	5	4	3	7	5	5	6	4	5	5	2	1	5	1	4	4
177	M1ºA-M	F	HE Synchrony	Synchrony	High Exertion	57	210	300	90	0.666667	-0.166667	4	0.4	-0.2	1	4	4	6	1	6	6	6	6	7	5	7	1	4	1	1	5	1	4	5	5	1	2	4	6	7	1	6	5	2	2	5	1	4	4
187	M1ºC-M	M	HE Synchrony	Synchrony	High Exertion	61	100	100	0	2.16667	0	4.5	0.6	-0.4	5	5	3	6	3	6	6	4	5	3	4	6	1	3	1	2	2	4	5	5	4	2	7	7	6	7	7	7	5	1	1	5	1	5	4
188	M1ºC-M	F	HE Synchrony	Synchrony	High Exertion	61	260	300	40	2	3.33333	3.25	0.6	0	1	4	4	4	1	4	1	1	1	4	1	4	1	2	1	1	2	3	3	3	4	1	7	4	4	7	1	7	5	1	3	5	1	4	3
189	M1ºC-M	M	HE Synchrony	Synchrony	High Exertion	61	270	300	30	0.5	-0.333333	4.25	-0.8	0	4	4	5	4	1	7	6	4	5	5	4	7	1	5	1	1	5	4	1	5	5	1	4	4	5	5	3	7	5	1	1	5	1	4	5
205	M2ºA-M	F	HE Synchrony	Synchrony	High Exertion	67	140	150	10	-0.333333	0.666667	3	-0.4	-1.8	5	2	4	3	2	2	1	2	3	1	1	4	1	4	3	5	2	3	2	5	5	5	5	2	1	4	1	3	3	2	5	3	4	5	2
206	M2ºA-M	F	HE Synchrony	Synchrony	High Exertion	67	210	180	-30	1.5	-0.166667	4.5	0	-0.4	7	3	6	4	4	6	7	5	6	7	5	7	1	5	1	3	5	5	5	5	5	1	6	7	7	7	5	7		1	1	5	1	5	4
207	M2ºA-M	F	HE Synchrony	Synchrony	High Exertion	67	300	300	0	-0.833333	-0.833333	2	0.2	-1	3	4	6	7	4	7	7	4	5	6	3	7	1	2	1	3	1	4	1	4	2	1	2	3	4	7	3	7	5	2	2	5	1	2	2
220	M3ºA-M	F	HE Synchrony	Synchrony	High Exertion	72	90	100	10	-0.5	0	2.75	0.8	-0.2	6	5	5	6	6	7	6	4	5	5	4	7	1	1	1	1	4	1	2	5	3	1	6	5	5	5	4	7	5	4	2	5	1	3	3
221	M3ºA-M	F	HE Synchrony	Synchrony	High Exertion	72	100	240	140	0	0.166667	4.5	1.2	-0.6	6	4	6	5	3	7	6	3	5	4	2	6	1	4	4	1	4	3	3	4	3	1	7	4	5	5	3	7	5	1	1	5	1	4	4
222	M3ºA-M	M	HE Synchrony	Synchrony	High Exertion	72	180	270	90	0.333333	0.5	3.5	0	-0.6	5	6	6	5	4	7	4	5	4	6	6	6	1	4	1	1	4	3	2	4	5	1	6	6	5	6	6	6	5	1	1	5	5	4	4
232	701 M	M	HE Synchrony	Synchrony	High Exertion	76	280	300	20	-0.666667		4.5	0.2	-0.4	4	4	2	3	1	5	5	2	1	3	2	2	1	4	1	3	2	3	3	2	2	1	4	2	3	2	1	3	5	3	2	5	2	5	4
233	701 M	M	HE Synchrony	Synchrony	High Exertion	76	200	300	100	-0.333333	-0.5	2.5			4	5	4	5	3	6	5	5	5	6	3	6	4	4	1	2	4	1	4	2	3	1	4	5	4	4	3	5	4	1	1	4	1	2	3
234	701 M	M	HE Synchrony	Synchrony	High Exertion	76	300	300	0	1.83333	0.666667	4.75	1	0	3	3	4	2	1	7	6	3	2	2	1	7	1	3	1	1	1	5	5	3	4	1	6	4	6	5	3	7	3	4	2	5	1	5	5
238	M3ºB-M	M	HE Synchrony	Synchrony	High Exertion	78	220	240	20	0.333333	1.5	4.5	0.4	-0.6	6	7	5	7	7	7	4	3	4	3	2	5	1	4	3	1	4	3	2	5	4	1	7	7	6	7	7	7	5	2	1	5	1	4	4
239	M3ºB-M	F	HE Synchrony	Synchrony	High Exertion	78	200	300	100	0.833333	0.5	4.5	0.6	0	7	4	6	7	5	7	6	4	6	7	7	7	1	4	1	1	3	1	4	5	5	1	7	7	7	7	6	7	5	1	1	5	1	5	5
240	M3ºB-M	F	HE Synchrony	Synchrony	High Exertion	78	260	300	40	0.666667	0.666667	4.75	1.2	0.4	4	5	7	5	7	7	3	5	6	4	6	7	1	4	1	1	4	5	4	3	2	1	7	5	7	7	6	7	5	4	1	5	1	4	5
247	F6ºE-T	F	HE Synchrony	Synchrony	High Exertion	81	210	150	-60	-2.33333	-0.333333	4.5	3.2	0.4	4	7	5	4	5	3	2	4	1	1	1	2	1	1	1	1	5	1	1	3	1	1	4	3	1	3	2	1	5	1	1	5	1	3	5
248	F6ºE-T	M	HE Synchrony	Synchrony	High Exertion	81	200	300	100	0.666667	0.5	3		0.2	2	1	2	1	7	3	5	1	3	2	1	4	2		1	3	1	2	3	1	3	5	6	4	2	1	3	4	3	3	2	3	1	4	3
249	F6ºE-T	F	HE Synchrony	Synchrony	High Exertion	81	300	300	0	0.833333	2.33333	4.25	1	-0.2	1	1	3	2	1	5	6	3	2	3	2	5	2	2	1	3	2	3	5	4	2	1	1	7	2	3	3	2	5	1	1	4	1	5	5
256	F6ºD-T	M	HE Synchrony	Synchrony	High Exertion	84	280	140	-140	0	0	3.75	0.4	0	3	3	3	2	1	7	7	3	3	2	1	7	1	5	1	1	4	1	4	5	5	1	3	3	3	2	1	7	5	1	1	5	1	5	4
257	F6ºD-T	F	HE Synchrony	Synchrony	High Exertion	84	250	300	50	1.5	0.5	5	0.6	0.2	5	3	4	1	4	1	7	2	3	1	3	7	1	5	1	1	5	2	3	5	1	1	4	2	4	6	4	7	5	1	1	5	1	5	5
258	F6ºD-T	F	HE Synchrony	Synchrony	High Exertion	84	300	300	0	1	-0.166667	5	-0.8	-0.2	4	6	6	5	4	6	7	6	7	6	6	7	1	5	1	1	5	4	5	5	5	1	6	6	7	6	6	6	5	1	1	5	1	5	5
7	603 M	M	HE Partial synchrony	NonSynchrony	High Exertion	2	300	300	0	-0.166667	-0.166667	3.75	0.2	0.2	4	5	4	4	6	5	5	5	4	5	6	6	1	5	1	1	4	2	2	3	5	1	4	4	3	4	6	6	5	3	2	4	1	5	4
8	603 M	F	HE Partial synchrony	NonSynchrony	High Exertion	2	190	260	70	0.833333	0	4.25	1.2	0.2	1	7	1	2	1	7	2	3	2	7	1	7	3	5	1	2	3	1	2	5	5	1	2	1	3	7	4	7	5	3	1	5	3	5	5
9	603 M	M	HE Partial synchrony	NonSynchrony	High Exertion	2	300	300	0	-0.333333	-0.5	3	-0.2	-0.4	2	4	3	5	1	6	4	3	2	4	2	7	4	2	1	1	5	3	4	1	3	1	3	3	4	5	1	3	4	1	2	5	1	3	4
10	702 M	M	HE Partial synchrony	NonSynchrony	High Exertion	3	230	190	-40		-2.33333	4.5	0.6	0	4	3		5	6	7	6	3	4	6	7	7	2	1	1	1	2	3	1	3	3	3	4	3	4	5	1	7	4	5	3	5	2	5	5
11	702 M	F	HE Partial synchrony	NonSynchrony	High Exertion	3	50	60	10	3	0.166667	4.5	-1	0.2	1	1	4	7	1	4	2	1	7	4	1	4	1	4	1	1	3	4	5	5	3	1	7	4	7	7	4	7	5	4	2	4	1	5	5
12	702 M	F	HE Partial synchrony	NonSynchrony	High Exertion	3	300	240	-60	-0.166667	0.333333	4.5		-0.6	2	7	1	1	3	4	1	4	1	1	3	7	4	5	1	1	5		5	3	3	1	2	1	4	4	2	4	5	1	4	5	3	5	5
16	801 T	M	HE Partial synchrony	NonSynchrony	High Exertion	5	260	250	-10	0.5	0	3.5	0.2	0	5	4	7	1	1	7	7	1	7	4	1	7	1	2	1	1	2	1	2	3	1	1	5	4	7	4	1	7	5	1	1	5	1	3	5
17	801 T	F	HE Partial synchrony	NonSynchrony	High Exertion	5	173	230	57	1	0.166667	3.25	-0.8	0	4	5	3	5	1	6	2	5	3	4	1	7	1	5	1	2	3	4	5	5	5	1	5	6	4	7	3	5	5	2	1	5	3	4	4
18	801 T	F	HE Partial synchrony	NonSynchrony	High Exertion	5	300	300	0	0.333333	-0.166667	4.25		0.2	3	1	2	2	1	3	3	2	2	1	2	3	1	3	1	2		4	5	5	5	1	2	2	4	1	2	3	3	5	1	4	4	5	4
22	M 101 T	M	HE Partial synchrony	NonSynchrony	High Exertion	7	120	60	-60	-2.16667	-1.83333	4.25	-0.2	-1	7	4	5	4	3	5	3	4	5	4	3	5	2	4	1	3	3	4	3	4	5	2	1	4	4	2	1	3	5	2	2	5	1	4	4
23	M 101 T	M	HE Partial synchrony	NonSynchrony	High Exertion	7	120	110	-10	1	-0.166667	4			7	4	6	7	4	7	6	4	5	7	2	7							5				7	7	7	7	6	7	5	2	1	5	1	4	4
24	M 101 T	F	HE Partial synchrony	NonSynchrony	High Exertion	7	240	160	-80	0.166667	-0.666667	4	0.8	0.4	2	6	1	7	1	7	6	5	5	4	2	6	2	1	4	2	3	2	1	5	3	2	4	4	5	3	3	6	5	4	1	5	2	4	4
25	601 M	M	HE Partial synchrony	NonSynchrony	High Exertion	8	300	230	-70	-0.166667	0	4	-0.4	-0.2	7	5	4	6	7	7	7	7	4	6	5	7	1	1	1	1	2	1	4	2	4	1	7	7	4	5	5	7	5	2	1	5	1	3	4
26	601 M	M	HE Partial synchrony	NonSynchrony	High Exertion	8	110	110	0	-0.166667	0.166667	3	0.6	0.4	2	6	2	1	3	6	3	5	3	1	1	5	2	3	1	2	4	2	4	3	5	1	4	5	2	1	1	6	5	2	1	5	4	2	3
27	601 M	F	HE Partial synchrony	NonSynchrony	High Exertion	8	190	223	33	0	-0.666667	3.25	0.6	1.8	7	1	2	2	1	4	3	4	2	4	1	4	1	2	5	1	3	3	5	5	5	2	3	4	1	1	4	4	4	4	3	3	3	3	1
40	701 M	F	HE Partial synchrony	NonSynchrony	High Exertion	13	200	120	-80	1	-0.166667	4	1	0.4	2	5	5	6	1	5	5	5	5	4	5	6	1	1	1	2	1	2	2	4	4	1	3	5	6	5	5	6	4	4	4	5	2	4	4
41	701 M	F	HE Partial synchrony	NonSynchrony	High Exertion	13	300	240	-60	0	0.166667	2.5	-0.2	-0.8	4	1	4	4	1	4	1	1	4	4	1	4	1	2	4	1	3	2	1	2	3	1	1	4	4	4	1	4	5	1	1	5	1	3	3
42	701 M	M	HE Partial synchrony	NonSynchrony	High Exertion	13	150	160	10	0.833333	0.333333	3.5	1	0.4	7	1	1	4	7	4	6	1	1	4	1	7	1	5	1	2	4	2	5	4	1	1	6	4	7	1	4	7	4	1	3	5	2	2	3
73	602 M	F	HE Partial synchrony	NonSynchrony	High Exertion	23	230	230	0	1	0.166667	4.5	0.6	-0.8	7	3	7	5	3	7	7	5	6	7	6	7	2	4	1	5	5	5	4	5	3	1	7	5	7	6	6	7	5	1	1	5	1	5	5
74	602 M	M	HE Partial synchrony	NonSynchrony	High Exertion	23	300	130	-170	0.5	0.666667	3.5	0.8	-0.6	7	3	2	2	4	5	5	5	2	2	4	5	1	5	1	1	5	4	3	5	2	4	7	4	5	2	5	3	3	2	2	4	3	5	2
75	602 M	F	HE Partial synchrony	NonSynchrony	High Exertion	23	120	230	110	0.666667	1.5	3	0.4		2	3	4	5	2	7	1	3	2	4	5	7		3			5	2	4		3		4	3	4	7	2	7	5	4	1	5	2	3	3
79	701 T	F	HE Partial synchrony	NonSynchrony	High Exertion	25	300	230	-70	0	0.166667	4.5	-1.2	0.4	6	4	7	4	1	7	5	4	7	4	1	7	1	4	1	2	1	3	5	4	5	1	6	4	4	7	1	7	5	1	1	5	2	5	5
80	701 T	F	HE Partial synchrony	NonSynchrony	High Exertion	25	300	300	0	1.5	1.16667	4	0.6	-1.6	7	7	4	4	1	7	6	7	4	4	1	7	4	5	1	2	3	2	2	5	2	1	7	7	7	7	4	7	5	4	1	5	1	4	4
81	701 T	M	HE Partial synchrony	NonSynchrony	High Exertion	25	300	300	0	-0.166667		3.75		-0.8	1	2	3	2	1	3	2	2	3	2		2	2	3	1	1	1	3	4	4		2	1	2	2	1	2	3	3	2	4	4	4	4	4
100	M2ºC-M	F	HE Partial synchrony	NonSynchrony	High Exertion	32	160	80	-80	0.333333	0.166667	5			4	5	4	7	4	7	6	4	5	5	4	7	4	4	1		4	5	4	5	5	1	4	6	5	7	4	7	5	1	1	5	5	5	5
101	M2ºC-M	F	HE Partial synchrony	NonSynchrony	High Exertion	32	50	40	-10	-0.666667	-0.833333	4.25	0.4	-0.2	6	4	4	4	1	4	4	1	4	4	3	4	1	3	1	3	4	2	3	5	2	1	6	1	4	4	1	3	4	2	3	4	1	5	5
102	M2ºC-M	F	HE Partial synchrony	NonSynchrony	High Exertion	32	80	90	10	0.666667	0.166667	4.5	0	-0.2	7	4	4	4	6	5	4	2	2	4	6	6	1	2	1	1	2	2	1	2	2	1	7	6	4	5	6	6	2	1	1	3	4	5	5
115	M3ºB-M	F	HE Partial synchrony	NonSynchrony	High Exertion	37	260	220	-40	0.833333	0.333333	4.5	-0.4	-0.4	6	6	6	7	4	7	7	5	3	5	4	5	1	3	1	1	3	2	3	4	2	1	7	7	7	7	6	7	5	1	1	5	2	4	5
116	M3ºB-M	F	HE Partial synchrony	NonSynchrony	High Exertion	37	140	130	-10	0.333333	0.333333	4	0.2	-0.6	7	5	4	7	1	7	6	2	4	6	2	7	2	3	1	1	4	3	1	5	2	3	7	5	6	7	1	7	5	2	1	5	1	4	4
117	M3ºB-M	F	HE Partial synchrony	NonSynchrony	High Exertion	37	160	283	123	1.33333	0.333333	4.5	0	-1	3	7	5	5	4	7	6	5	5	6	4	7	1	5	1	2	3	3	4	5	4	1	6	7	6	6	7	7	5	1	1	5	1	5	5
124	M3ºC-M	F	HE Partial synchrony	NonSynchrony	High Exertion	40	150	220	70	0.333333	0.166667	4.75	0	0	7	7	7	7	4	7	7	6	7	7	5	7	1	3	1	1	5	1	2	1	2	1	7	7	7	7	6	7	5	4	1	5	4	5	4
125	M3ºC-M	M	HE Partial synchrony	NonSynchrony	High Exertion	40	130	120	-10	-0.333333	0.5	4.25	-0.4	-1.4	4	7	5	4	7	7	5	4	1	7	4	7	4	5	2	2	3	4	5	5	5	4	7	4	3	5	6	7	5	2	2	5	4	4	5
126	M3ºC-M	F	HE Partial synchrony	NonSynchrony	High Exertion	40	93	95	2	-0.833333	2.33333	4.5	0.4	0	6	7	7	7	4	7	1	1	4	4	1	7	2	4	1	2	3	2	5	5	5	1	1	7	4	7	7	7	5	4	4	5	5	5	4
139	M1ºB-M	M	HE Partial synchrony	NonSynchrony	High Exertion	45	240	240	0	1.16667	0.166667	4	-0.2	-0.2	7	4	6	6	4	5	6	5	6	5	3	5	1	4	1	2	3	2	4	5	5	1	7	6	7	7	5	7	5	4	4	5	1	4	4
140	M1ºB-M	M	HE Partial synchrony	NonSynchrony	High Exertion	45	120	90	-30	2.66667	0.833333	4	0.6	-1.8	1	2	4	3	1	5	3	4	5	4	2	5	2	3	3	3	4	4	3	5	3	3	7	5	6	4	4	6	5	3	3	5	3	4	4
141	M1ºB-M	F	HE Partial synchrony	NonSynchrony	High Exertion	45	189	193	4	0.5	0.5	4	0.6	-1	6	4	5	7	4	7	7	4	5	7	4	6	1	4	1	3	4	1	5	3	4	2	7	5	7	7	4	6	5	2	1	5	1	5	4
160	F6ºC-T	M	HE Partial synchrony	NonSynchrony	High Exertion	52	300	300	0	-0.166667	1.33333	2		-0.4	7	2	3	2	1	3	6	2	3	2	1	3	2	3	4	1	1	5	5	3	3	2	7	1	2	3	2	2	5	4	2	3	1	2	1
161	F6ºC-T	M	HE Partial synchrony	NonSynchrony	High Exertion	52	280	280	0	0	0.166667	4.5	1.8	-0.4	5	7	1	1	7	1	6	1	4	1	7	4	3	2	1	2	4	2	2	3	5	4	5	1	4	7	4	1	5	3	2	5	3	4	5
162	F6ºC-T	M	HE Partial synchrony	NonSynchrony	High Exertion	52	140	300	160	-0.5	0.5	3.5	0.4	0.6	7	4	7	4	7	7	3	4	7	1	7	7	1	2	1	5	3	5	5	2	3	1	4	4	7	4	7	7	5	3	1	5	2	5	5
172	M1ºD-M	F	HE Partial synchrony	NonSynchrony	High Exertion	56	120	100	-20	0.833333	1	3.5	-0.6	-0.8	6	4	5	4	3	5	7	6	4	2	5	6	3	5	1	1	4	2	1	5	3	1	4	4	5	6	7	6	5	1	1	5	5	4	5
173	M1ºD-M	F	HE Partial synchrony	NonSynchrony	High Exertion	56	280	300	20	2.5	-0.666667	4.25	-1.6		5	4	4	1	1	4	4	4	7	7	1	4	1	3		2	4	3	5	5	5	1	7	7	4	7	4	5	5	4	3	5	1	4	5
174	M1ºD-M	F	HE Partial synchrony	NonSynchrony	High Exertion	56	300	300	0	1.5	-1.83333	3.75	-0.6	0.4	2	2	2	2	1	4	7	4	7	5	6	6	1	5	1	1	5	5	4	4	5	1	5	4	4	4	1	4	5	2	1	5	1	5	3
178	M1ºA-M	F	HE Partial synchrony	NonSynchrony	High Exertion	58	160	120	-40	0.5	0.5	4.5	0.8	0	5	5	5	6	1	7	7	2	6	5	2	6	1	5	1	1	4	3	3	5	4	1	7	4	6	6	3	6	5	1	1	5	1	4	4
179	M1ºA-M	M	HE Partial synchrony	NonSynchrony	High Exertion	58	110	110	0	-0.5	-0.833333	4	0.2	-0.6	3	5	4	6	3	7	6	5	6	6	5	6	1	4	1	1	4	5	4	4	3	1	3	4	5	5	3	5	5	1	1	5	1	4	4
180	M1ºA-M	M	HE Partial synchrony	NonSynchrony	High Exertion	58	260	300	40	0.666667	0	4.75	0.4	-0.6	4	3	4	2	3	5	3	2	3	4	1	5	1	3	1	1	5	4	3	4	5	1	7	7	4	3	1	3	5	1	2	5	1	4	5
193	M2ºB-M	F	HE Partial synchrony	NonSynchrony	High Exertion	63	100	160	60	0.166667	-0.166667	3.25	1.6	0.2	7	4	6	7	4	7	5	3	6	6	7	6	1	3	1	1	2	3	2	4	4	1	7	4	7	6	5	7	4	4	1	5	1	2	4
194	M2ºB-M	M	HE Partial synchrony	NonSynchrony	High Exertion	63	300	290	-10	0.333333	1	4.5	-0.2	-0.6	7	4	5	5	5	5	4	5	5	5	5	5	4	3	4	2	2	2	2	2	4	4	6	5	6	5	5	6	4	3	4	5	2	5	5
195	M2ºB-M	F	HE Partial synchrony	NonSynchrony	High Exertion	63	300	300	0	-0.5	-0.666667	3	-0.6	-0.6	4	3	5	7	2	7	3	2	1	4	2	4	1	3	1	1	4	5	5	5	2	1	5	2	4	7	1	6	2	4	2	4	1	1	5
208	M2ºA-M	F	HE Partial synchrony	NonSynchrony	High Exertion	68	260	200	-60	0.5	-0.5	4.75	2	-0.6	5	4	7	5	1	7	4	1	4	4	1	6	1	2	1	1	3	1	2	5	1	1	7	4	7	4	3	7	5	1	4	5	5	5	5
209	M2ºA-M	M	HE Partial synchrony	NonSynchrony	High Exertion	68	300	300	0	-1	0	4.5	0.4	-0.2	4	4	3	5	1	5	7	4	3	5	1	7	1	5	1	2	4	3	5	5	4	1	4	4	1	1	1	5	5	1	1	5	1	5	5
210	M2ºA-M	M	HE Partial synchrony	NonSynchrony	High Exertion	68	130	230	100	0.833333	0.333333	3.75	-0.2	-0.6	5	4	4	5	5	4	5	4	4	5	5	5	2	4	2	2	4	4	2	4	3	1	6	4	5	5	6	6	5	1	2	5	2	4	4
217	M3ºA-M	F	HE Partial synchrony	NonSynchrony	High Exertion	71	130	140	10	-0.5		3.75	-0.6	-0.2	7	4	1	4	1	6	7	4	1	4	1	6	1	4	1	1	4	5	1	5	5	1	7	1	1	5	1	5	4	1	2	5	1	4	4
218	M3ºA-M	F	HE Partial synchrony	NonSynchrony	High Exertion	71	280	300	20	1.66667	2	4.75	0.6	-1.2	7	4	6	7	1	5	3	4	6	5	1	4	1	1	1	1	5	5	5	3	5	5	7	7	7	7	6	6	5	1	1	5	1	5	4
219	M3ºA-M	F	HE Partial synchrony	NonSynchrony	High Exertion	71	200	240	40	-0.166667	-0.166667	3.5	0.2	-2.2	7	6	7	7	7	7	2	1	2	1	1	1	2	4	5	3	5	5	5	5	4	1	6	6	7	7	7	7	5	4	5	5	1	4	4
235	M1ºC-M	F	HE Partial synchrony	NonSynchrony	High Exertion	77	185	210	25	-1	0.333333	4.75	-0.2	0	7	5	5	3	7	7	2	5	4	5	7	5	5	5	1	1	5	5	5	5	5	3	3	5	5	3	7	5	5	4	1	5	5	3	5
236	M1ºC-M	F	HE Partial synchrony	NonSynchrony	High Exertion	77	200	140	-60	-0.5	0.333333	4.5	1	-0.6	3	7	5	7	1	7	7	3	5	6	2	6	4	5	1	1	4	1	4	5	5	1	3	7	5	5	1	6	5	5	5	5	4	5	5
237	M1ºC-M	F	HE Partial synchrony	NonSynchrony	High Exertion	77	280	300	20	0.5	0.5	4.25	0	-0.4	6	3	4	4	2	5	6	4	3	4	2	4	1	5	1	1	3	2	5	4	3	4	7	4	3	6	1	6	5	1	1	5	2	3	5
241	F6ºE-T	F	HE Partial synchrony	NonSynchrony	High Exertion	79	180	90	-90	1.5	-0.5	4.25	-0.4	0	2	1	3	7	4	7	7	4	7	7	4	7	1	5	1	3	5	5	5	4	4	1	3	2	7	7	7	7	5	1	1	2	1	5	4
242	F6ºE-T	M	HE Partial synchrony	NonSynchrony	High Exertion	79	300	300	0	0.666667	1	4	0	-0.4	1	4	1	3	1	7	7	1	3	1	3	7	3	4	1	1	1	3	1	1	4	1	2	7	3	1	1	7	5	1	1	1	1	5	5
243	F6ºE-T	F	HE Partial synchrony	NonSynchrony	High Exertion	79	120	263	143	1.16667	-0.166667	1.75	-0.6	2.4	7	1	3	2	1	7	7	1	4	5	1	6	2	3	1	5	2	3	1	2	5	1	7	2	5	1	7	6	1	2	3	1	5	2	1
259	F6ºD-T	F	HE Partial synchrony	NonSynchrony	High Exertion	85	240	260	20	2		5	0.2	-0.2	7	2	3	5	2	7	2	1	2	1	1	7	1	5	1	1	5	5	4	5	5	1	7	7	7	6	4	7	5	4	5	5	1	5	5
260	F6ºD-T	F	HE Partial synchrony	NonSynchrony	High Exertion	85	100	230	130	1.33333	1.5			0.4	2	4	1	3	1	6	7	1	4	3	4	1	1	1	5	4		3		2	5	1	7	1	2	5	3	7	5	4	1	5	2	3	4
261	F6ºD-T	M	HE Partial synchrony	NonSynchrony	High Exertion	85	241	300	59	-0.666667	-0.333333	3	-0.6	0	2	7	3	4	4	5	7	3	5	4	4	5	1	2	1	1	2	5	2	3	5	2	2	3	3	4	5	4	5	2	1	5	1	3	5
268	F6ªE-T	F	HE Partial synchrony	NonSynchrony	High Exertion	88	140	120	-20	0	0	3.5	-0.2	-1.6	2	4	5	4	1	4	1	4	5	4	1	4	4	2	1	3	5	3	2	4	1	4	2	4	5	4	1	4	5	2	4	3	1	3	3
269	F6ªE-T	F	HE Partial synchrony	NonSynchrony	High Exertion	88	300	300	0	0.833333	0.833333	4	-0.4	-0.4	1	2	3	4	1	7	2	4	2	1	4	7	4	3	2	4	4	4	5	5	4	2	5	1	2	4	7	4	5	1	4	5	1	3	5
270	F6ªE-T	F	HE Partial synchrony	NonSynchrony	High Exertion	88	150	220	70	0.166667	0.833333	4.5	0	-0.8	5	5	3	6	6	7	3	4	6	3	6	7	1	5	1	3	5	2	5	5	3	4	6	3	5	6	6	7	5	1	5	5	1	5	5
1	701 M	M	LE Synchrony	Synchrony	Low Exertion	1	300	300	0	0	0.5	4.25	0.4	0	1	4	1	4	1	7	1	1	7	4	1	7	1	4	1	1	2	2	5	3	3	1	1	1	4	4	1	7	4	2	2	5	2	4	4
2	701 M	F	LE Synchrony	Synchrony	Low Exertion	1	170	180	10	0	-0.833333	4	0.4	-1.2	1	4	6	3	2	7	6	5	4	6	3	7	4	1	3	2	5	3	4	3	2	1	2	4	3	5	2	7	5	2	1	5	4	5	5
3	701 M	M	LE Synchrony	Synchrony	Low Exertion	1	270	290	20	1	0	5	1.4	-0.6	7	1	7	7	1	7	7	1	7	7	1	7	1	1	1	1	1	5	4	4	5	1	7	7	7	7	1	7	5	1	1	5	1	5	5
13	702 M	M	LE Synchrony	Synchrony	Low Exertion	4	150	150	0	-0.833333	-0.833333	3.5		1.6	6	2	3	5	3	7	6	2	3	5	3	7	1	1	1	1	1		2	3	5	2	4	1	4	3	7	2	5	4	4	1	4	5	1
14	702 M	M	LE Synchrony	Synchrony	Low Exertion	4	250	200	-50	1.83333	1.83333	4.5	-0.8	0	2	1	4	7	1	1	4	1	4	4	1	1	1	2	4	1	2	3	5	1	3	2	6	3	5	5	3	5	5	1	1	5	2	4	4
15	702 M	F	LE Synchrony	Synchrony	Low Exertion	4	240	280	40	0	0	3.25	0.4	0	2	1	4	4	1	4	2	1	4	4	1	4	1	2	1	1	2	4	2	3	5	1	2	1	4	4	1	4	4	5	2	5	4	4	4
19	M 101 T	F	LE Synchrony	Synchrony	Low Exertion	6	280	240	-40	0.333333	-0.333333	4.75			3	4	7	7	6	7	7	3	6	7	7	7		5									6	3	6	7	7	7	5	1	5		1	4	5
20	M 101 T	M	LE Synchrony	Synchrony	Low Exertion	6	120	160	40	2.5	0.833333	4.75	0.4	-0.4	2	4	2	5	1	7	6	4	4	5	1	7	3	5	1	1	4	5	5	5	4	1	3	6	6	7	7	7	5	1	1	5	1	5	5
21	M 101 T	F	LE Synchrony	Synchrony	Low Exertion	6	190	180	-10	-0.166667	0.166667	4	-0.4	-0.6	3	2	4	5	1	4	6	5	7	5	1	6	1	3	1	2	4	1	2	4	2	2	3	2	5	4	1	3	5	4	1	5	1	4	4
34	J02 T	F	LE Synchrony	Synchrony	Low Exertion	11	220	200	-20		-0.333333	4	0	0	1	1		3	1	7	6	1	3	4	1	7	1	5	1	1	5	5	5	5	5	1	1	1	3	7	1	5	5	1	1	5	5	5	4
35	J02 T	M	LE Synchrony	Synchrony	Low Exertion	11	300	300	0	-1.5	-1.83333	1		0.8	2	2	3	5	3	4	6	2	4	2	3	5	2	1	2	3	3		1	1	3	1	2	1	1	2	1	3	1	1	1	5	2	1	1
36	J02 T	F	LE Synchrony	Synchrony	Low Exertion	11	300	300	0	0.333333	0.333333	3	-0.4	0	5	4	4	5	3	6	6	5	4	5	3	5	1	3	1	1	3	3	3	3	5	1	5	5	5	4	4	6	4	1	1	4	1	3	3
37	603 M	M	LE Synchrony	Synchrony	Low Exertion	12	160	300	140	-1	0.5	3.75	0	-0.2	7	2	1	7	5	7	7	1	2	4	2	7	1	2	4	1	1	5	5	3	5	2	7	1	2	4	2	7	5	2	2	5	1	5	5
38	603 M	F	LE Synchrony	Synchrony	Low Exertion	12	224	260	36	0.666667	0	4.75	-0.2	-1.4	3	2	6	3	1	7	5	2	5	6	2	7	2	1	2	3	4	5	3	4	5	4	3	3	6	5	2	7	5	1	1	5	2	4	5
39	606 M	M	LE Synchrony	Synchrony	Low Exertion	12	300	300	0	1.5	1.33333	4.5			4	7	3	6	4	2	3	7	2	3	5	7	1	5	1		4	3	4	3	1	1	4	7	4	6	7	7	5	1	2	5	1	4	4
64	602 M	M	LE Synchrony	Synchrony	Low Exertion	20	160	150	-10	-0.166667	-0.833333	3.5	0.4	0.6	2	4	7	1	7	4	1	4	7	4	7	4	1	2	1	4	2	3	5	1	2	1	1	4	7	4	1	7	4	4	3	5	1	4	4
65	602 M	F	LE Synchrony	Synchrony	Low Exertion	20	210	170	-40	0	0	3.75	0.4	-0.6	7	4	1	7	1	4	4	4	1	7	7	1	1	2	4	1	3	2	4	5	5	3	4	1	4	7	1	7	5	2	4	5	3	3	4
66	602 M	M	LE Synchrony	Synchrony	Low Exertion	20	45	90	45	0	0	4	-0.4		2	4	7	7	3	7	7	2	3	7	3	7	3	5	1	3	4	4	5	5	5	2	5	3	5	4	6	7	4	3	4	5	2	4	5
70	601 M	F	LE Synchrony	Synchrony	Low Exertion	22	250	240	-10	0.833333	0.166667	3.5	-0.4	-0.2	2	4	3	5	1	5	4	5	3	6	4	6	1	5	1	2	5	5	3	4	5	4	3	6	4	5	3	4	4	3	4	5	4	3	4
71	601 M	F	LE Synchrony	Synchrony	Low Exertion	22	160	180	20	0	-0.666667	4.5	0.2	0.4	6	4	7	4	1	7	7	4	7	4	7	7	1	5	2	1	5	2	3	4	5	4	6	7	4	4	1	7	5	1	1	5	1	3	5
72	601 M	M	LE Synchrony	Synchrony	Low Exertion	22	300	300	0	0.166667	0.166667	4.75	-0.6	-0.2	1	1	3	4	2	5	4	4	3	5	4	4	1	1	2	1	3	5	1	1	2	1	1	4	3	3	1	5	5	1	1	5	1	5	5
76	801 T	F	LE Synchrony	Synchrony	Low Exertion	24	180	200	20	0	0.166667	3.75	1.8	1	7	5	1	4	6	6	5	1	4	6	5	6	1	2	1	1	2	1	1	3	5	3	5	4	5	6	4	5	5	5	5	5	3	2	5
77	801 T	M	LE Synchrony	Synchrony	Low Exertion	24	300	300	0	1	0.5	4	1.8	0.2	7	7	4	4	1	4	4	4	4	7	1	4	1	2	1	2	2	4	3	3	5	1	7	7	4	7	4	4	5	2	2	5	1	5	5
78	801 T	F	LE Synchrony	Synchrony	Low Exertion	24	300	300	0	0.666667	-0.166667	4.5	0.8	-0.6	7	7	3	3	3	3	2	1	3	3	3	7	1	5	1	2	2	2	3	4	5	4	7	7	3	3	3	7	5	5	2	5	1	5	5
109	M2ºC-M	F	LE Synchrony	Synchrony	Low Exertion	35	180	210	30	0.166667	-0.666667	4.75	0.6	-0.4	6	4	7	7	2	7	7	5	7	6	2	7	1	2	1	2	2	2	3	2	2	1	6	4	6	7	4	7	5	1	1	5	2	5	4
110	M2ºC-M	F	LE Synchrony	Synchrony	Low Exertion	35	180	180	0	0.166667	0	4.25		-0.2	5	4	4	6	3	5	6	4	6	5	3	5	1	3	1	1	3	1	1	2	3	1	5	4	5	5	3	6	4	3	2	4	1	3	5
111	M2ºC-M	M	LE Synchrony	Synchrony	Low Exertion	35	110	180	70	0	0.166667	5	-1	0.2	5	4	7	7	4	7	7	4	7	7	4	4	1	2	1	1	4	4	5	3	5	1	5	4	7	7	4	7	5	1	2	4	3	5	5
112	M3ºB-M	F	LE Synchrony	Synchrony	Low Exertion	36	120	160	40	0	1.33333	4	1.2	-0.2	7	7	7	7	7	7	7	5	5	5	5	5	2	5	1	1	4	1	3	5	2	1	7	7	7	7	7	7	5	4	1	5	4	3	5
113	M3ºB-M	M	LE Synchrony	Synchrony	Low Exertion	36	220	210	-10	0.5	0.333333	5	-0.6	0.4	6	4	7	7	2	7	7	4	6	7	2	7	1	3	1	1	4	5	5	2	5	1	7	6	7	7	2	7	4	1	1	5	2	5	5
114	M3ºB-M	F	LE Synchrony	Synchrony	Low Exertion	36	180	170	-10	0.166667	1	4	0	-0.2	6	7	7	7	7	7	7	4	7	7	4	7	1	5	1	1	3	4	5	5	5	1	7	7	7	7	7	7	5	4	4	5	1	4	4
130	F6ªE-T	F	LE Synchrony	Synchrony	Low Exertion	42	280	260	-20	0.333333	0.5	4	0.2	0	5	5	6	4	2	7	6	5	4	6	3	7	1	4	1	1	2	1	3	4	5	1	6	5	5	6	2	7	5	5	1	5	1	4	4
131	F6ªE-T	M	LE Synchrony	Synchrony	Low Exertion	42	70	100	30	1	-0.5	4.5	0	-0.2	4	4	6	6	1	7	7	4	7	6	3	7	2	3	1	1	3	4	4	3	5	2	6	5	7	6	4	6	5	2	1	5	3	4	4
132	F6ªE-T	M	LE Synchrony	Synchrony	Low Exertion	42	130	290	160	-1	-0.333333	4.75	0	0	7	6	7	7	3	7	6	5	7	3	2	7	1	5	1	1	5	1	5	5	5	1	7	2	7	5	3	7	5	1	1	5	1	5	5
142	M1ºB-M	F	LE Synchrony	Synchrony	Low Exertion	46	240	220	-20		0	1.75	0	-0.6	5						4	2	3	2	1	3	2	5	1	2	3	1	4	5	2	1	6	5	4	6	2	7	5	2	1	5	1	2	1
143	M1ºB-M	F	LE Synchrony	Synchrony	Low Exertion	46	152	120	-32	2.5	0.333333	4.5	-0.8	-0.8	7	4	4	3	3	6	6	3	4	5	6	7	1	4	1	1	2	4	3	5	5	1	7	7	7	7	7	7	5	2	2	4	4	4	4
144	M1ºB-M	F	LE Synchrony	Synchrony	Low Exertion	46	120	160	40	-0.333333	0.166667	3.25	-1.4	-0.6	5	4	6	6	5	7	6	3	6	6	4	5	1	3	1	2	4	4	2	3	2	1	6	4	6	6	4	5	5	4	3	4	5	3	4
148	M2ºB-M	F	LE Synchrony	Synchrony	Low Exertion	48	300	200	-100	-0.166667	1.66667	3.75	0	-0.6	6	5	7	7	6	7	4	4	5	4	3	5	1	4	1	2	3	5	3	4	4	2	6	5	7	7	5	7	4	1	1	4	1	3	3
149	M2ºB-M	M	LE Synchrony	Synchrony	Low Exertion	48	180	170	-10	0	-1.66667	5			7	7	7	7	6	7	3	4	4	6	4	6	1	5		2	3	4	5	5	2	1	7	7	7	7	6	7	3	1	1	5	1	5	5
150	M2ºB-M	M	LE Synchrony	Synchrony	Low Exertion	48	300	300	0	3.5	-0.333333	4	-0.6	-1	7	2	3	3	1	4	3	2	2	3	1	3	1	5	1	2	4	2	3	5	4	1	7	7	7	7	6	7	5	1	1	5	1	4	4
163	M3ºC-M	F	LE Synchrony	Synchrony	Low Exertion	53	240	200	-40	1.16667	0.5	4.5	-0.2	-1	7	4	7	3	5	7	6	3	5	5	4	6	1	5	1	1	5	4	4	5	3	5	7	6	7	7	6	7	5	1	1	5	2	5	5
164	M3ºC-M	F	LE Synchrony	Synchrony	Low Exertion	53	180	153	-27	1	1.33333	4.25	-0.4	0	5	1	4	7	7	7	3	1	5	6	1	6	1	4	1	1	5	5	5	5	5	1	7	6	6	6	5	7	5	1	2	5	1	4	5
165	M3ºC-M	F	LE Synchrony	Synchrony	Low Exertion	53	230	235	5		0.5	4.5	0.2	0.2	7						6	4	5	6	4	5	1	3	1	1	2	1	1	4	5	1	6	4	6	6	4	5	5	1	1	5	1	4	4
166	M1ºD-M	F	LE Synchrony	Synchrony	Low Exertion	54	150	120	-30	0.833333	-1.16667	4.5	0.2		3	5	3	6	1	6	4	2	3	5	2	5	1	2	1	3	4	1	4	1	5	1	5	6	5	6	1	6	5	1	1	5	1	5	5
167	M1ºD-M	F	LE Synchrony	Synchrony	Low Exertion	54	180	160	-20	0	0.5	3.5	0.8	-0.4	7	7	6	7	4	7	5	4	5	7	2	6	2	4	2	1	3	5	4	2	5	1	7	7	7	7	3	7	5	1	1	5	1	2	2
168	M1ºD-M	M	LE Synchrony	Synchrony	Low Exertion	54	300	300	0	0	0.333333	4.75	0.8	0	5	4	5	7	1	6	6	3	5	4	2	6	1	1	1	1	2	1	1	5	2	1	7	3	6	5	1	6	5	1	1	4	2	5	4
181	M1ºA-M	F	LE Synchrony	Synchrony	Low Exertion	59	180	160	-20	0.333333	-0.166667	4.75	0.8	0	6	5	6	7	4	7	6	4	7	7	3	7	2	4	1	1	3	5	4	4	3	1	6	6	7	7	4	7	5	2	1	5	1	4	5
182	M1ºA-M	F	LE Synchrony	Synchrony	Low Exertion	59	270	180	-90	0	0.333333	4.75	0	0	7	4	5	7	5	7	6	3	4	5	3	6	1	5	1	1	3	2	4	5	5	1	7	4	5	7	5	7	5	2	1	5	1	4	5
183	M1ºA-M	F	LE Synchrony	Synchrony	Low Exertion	59	280	300	20	0	0.5	4.5	0.2	-0.4	7	6	7	7	6	7	5	3	3	5	3	5	1	5	1	1	5	4	5	5	5	1	7	7	6	7	6	7	5	1	1	5	1	4	4
184	M1ºC-M	M	LE Synchrony	Synchrony	Low Exertion	60	260	260	0	0.333333	0	4.5	0.2	1	7	6	5	5	4	7	6	6	4	7	6	7	1	5	1	4	3	5	5	4	4	2	7	7	6	5	4	7	5	4	4	5	4	4	5
185	M1ºC-M	M	LE Synchrony	Synchrony	Low Exertion	60	110	120	10	0	0.166667	4	0.2	0	3	6	6	1	6	6	2	6	6	1	6	6	3	2	1	1	2	2	4	2	4	1	3	6	6	1	6	6	4	2	1	4	1	4	4
186	M1ºC-M	M	LE Synchrony	Synchrony	Low Exertion	60	300	300	0	-1	-0.333333	4.5	0	-0.4	5	5	6	7	2	6	4	4	5	4	1	4	1	3	1	1	4	3	4	3	2	1	5	5	3	5	2	5	5	1	1	5	1	5	4
196	F6ºD-T	F	LE Synchrony	Synchrony	Low Exertion	64	120	110	-10	-0.5	-0.833333	4	-0.2	-0.6	7	6	4	5	4	5	4	4	5	3	4	7	3	4	1	2	3	1	4	5	4	1	6	4	3	4	5	6	5	2	1	5	1	5	4
197	F6ºD-T	M	LE Synchrony	Synchrony	Low Exertion	64	120	100	-20	0.833333	2	4.25	-0.4	-0.6	3	4	3	5	2	6	5	4	5	4	1	5	4	2	1	2	3	5	2	4	2	1	4	3	5	6	3	7	5	1	3	5	1	4	5
198	F6ºD-T	F	LE Synchrony	Synchrony	Low Exertion	64	180	180	0	0.5	0.666667	4			1	3	7	1	1	3	7	3	2	3	1	3	2			1		1	2	5	5	1	7	3	2	3	1	3	5	2	1	5	1	5	5
202	M2ºA-M	F	LE Synchrony	Synchrony	Low Exertion	66	150	80	-70	0.166667	0	4.5	1	-1.4	6	6	5	3	1	4	5	4	3	5	2	6	2	1	1	4	3	5	2	5	4	3	6	3	5	6	2	4	5	4	3	5	1	4	4
203	M2ºA-M	M	LE Synchrony	Synchrony	Low Exertion	66	180	220	40	4.5	-1.16667	4	0.2		6	3	2	2	1	1	6	3	6	5	7	5	2	5	5	4	3	5	2		4	2	7	7	7	7	7	7	4	4	4	4	5	3	5
204	M2ºA-M	F	LE Synchrony	Synchrony	Low Exertion	66	170	230	60	1.66667	-0.5	4.5	3.2	-0.6	1	7	3	7	4	7	6	3	6	6	5	4	1	4	4	1	1	1	1	5	1	1	6	7	6	7	6	7	5	5	1	5	1	4	5
229	M3ºA-M	F	LE Synchrony	Synchrony	Low Exertion	75	140	160	20	0	-0.333333	3.75	-0.2	-0.6	6	3	6	4	3	7	6	4	6	4	4	7	1	4	1	1	4	5	5	4	5	1	6	3	6	4	3	7	5	1	1	5	1	3	5
230	M3ºA-M	M	LE Synchrony	Synchrony	Low Exertion	75	280	270	-10	0.166667	-0.5	4.5	0.2	-0.4	3	5	4	7	2	6	6	6	7	6	4	7	1	4	1	1	5	5	4	5	5	1	6	4	4	6	3	5	5	1	1	5	1	5	4
231	M3ºA-M	M	LE Synchrony	Synchrony	Low Exertion	75	185	300	115	0.833333	0	3.25		0	1	1	2	4	1	2	2	2	2	4	1	2	1	2	1	1	1	3		5	2	1	7	1	1	4	1	2	2	3	1	5	3	2	4
250	F6ºE-T	M	LE Synchrony	Synchrony	Low Exertion	82	120	180	60	-0.833333	-1.33333	3.5	0.2	-0.2	5	7	5	5	4	7	6	6	6	6	7	7	1	4	2	1	5	4	5	5	5	1	5	5	4	3	6	5	5	2	2	2		3	2
251	F6ºE-T	F	LE Synchrony	Synchrony	Low Exertion	82	180	190	10	0.5	0.666667	3.5	0	-0.2	2	3	7	4	7	7	7	5	4	7	7	6	3	1	1	1	4	5	3	2	4	2	7	4	5	7	3	7	5	1	5		1	4	3
252	F6ºE-T	M	LE Synchrony	Synchrony	Low Exertion	82	300	300	0	1.16667	0	2.75	-0.2	-0.2	7	6	7	4	1	7	7	7	6	7	1	7	1	5	1	1	1	1	1	5	5	1	6	7	7	7	6	6	5	1	1	5	1	1	5
253	F6ºC-T	F	LE Synchrony	Synchrony	Low Exertion	83	170	140	-30	0.666667	0	2.5		0.4	3	1	1	1	3	4	7	3	2	4	2	3	1	2	1	2	1	2	1	4	3	1	3	3	2	3	2	4	5	3	2	5	1	5	2
254	F6ºC-T	F	LE Synchrony	Synchrony	Low Exertion	83	180	200	20	0.166667	2.16667			1.2	1	3	4	2	1	5	4	2	3	1	1	2	2	2	1	3	4	2	3	1	2	3	2	3	1	2	2	7	2	3	2	4	5		3
255	F6ºC-T	F	LE Synchrony	Synchrony	Low Exertion	83	120	160	40		0.166667	4.25			3	5	6	7		6	5	6	5	7	4	7	4	3		5		3		5	4	3	4	7	6	5	6	7	5	4	5	5	4	5	5
31	801 T	F	LE Partial synchrony	NonSynchrony	Low Exertion	10	230	90	-140	-0.5	0.166667	4.75	-0.4	0.2	6	5	4	7	3	7	5	3	5	6	1	7	3	4	5	1	3	5	4	5	5	1	5	3	6	7	1	7	3	3	2	3	4	4	5
32	801 T	M	LE Partial synchrony	NonSynchrony	Low Exertion	10	300	160	-140	0.5	-0.5	5	1.6	0.2	6	4	6	7	1	7	7	6	7	7	4	7	1	1	1	1	3	1	2	4	5	1	6	6	7	7	1	7	4	1	1	4	1	5	5
33	801 T	M	LE Partial synchrony	NonSynchrony	Low Exertion	10	300	300	0	-0.166667	-0.333333	4.75	-0.2	0.4	7	7	5	7	1	7	6	7	5	6	1	7	1	2	1	3	4	5	5	5	4	1	6	7	5	7	1	7	5	3	2	5	4	5	5
43	701 M	F	LE Partial synchrony	NonSynchrony	Low Exertion	14	280	280	0	-0.166667	0	5	0.4	-1.6	2	7	6	4	7	7	7	6	7	4	1	7	4	1	1	5	4	5	5	5	4	1	7	7	6	4	1	7	5	1	1	5	1	5	5
44	701 M	F	LE Partial synchrony	NonSynchrony	Low Exertion	14	250	210	-40	0.333333	-0.5	4.75	0.4	-1.6	1	4	7	7	3	6	6	2	4	5	5	7	3	1	5	2	5	4	5	5	3	5	7	3	5	7	2	6	5	2	4	5	4	5	5
45	701 M	F	LE Partial synchrony	NonSynchrony	Low Exertion	14	160	290	130	-0.5	-0.5	4	0.6	-0.4	2	6	6	5	2	7	2	4	3	7	2	7	4	2	1	3	2	5	3	2	5	3	2	5	6	3	2	7	5	2	1	5	1	3	5
49	M 101 T	M	LE Partial synchrony	NonSynchrony	Low Exertion	16	300	300	0	-1.16667	-1	5	0.2	-0.6	1	7	6	7	3	6	7	7	6	6	4	6	1	5	1	4	3	4	5	5	5	4	1	6	4	4	1	7	5	3	4	5	4	5	5
50	M 101 T	F	LE Partial synchrony	NonSynchrony	Low Exertion	16	230	210	-20	0.833333	0.666667	4.5			1	4	5	4	2	4	2	4	3	4	3	4	1	1	2	1	3	3	2		2	2	3	4	4	5	3	6	3	3	1		4	5	5
51	M 101 T	F	LE Partial synchrony	NonSynchrony	Low Exertion	16	300	300	0	0		3.5			2	2	3	4	1	4	4	2	2	5	1	4	1	2	3	1	2	4	3	1	4	1	3	2	4	3	1	3	4	3	2	4	2	4	4
58	702 M	F	LE Partial synchrony	NonSynchrony	Low Exertion	18	250	200	-50	1.83333	-0.166667	4.5	0.4	-0.4	2	1	4	2	1	4	4	3	4	5	2	5	2	3	1	1	4	5	5	5	3	2	5	2	3	4	6	5	5	1	1	5	2	5	5
59	702 M	F	LE Partial synchrony	NonSynchrony	Low Exertion	18	170	200	30	0.666667	0.333333	5	0.6	0	5	6	6	7	6	6	4	4	6	4	3	6	1	3	1	1	3	4	5	5	5	1	6	7	7	7	6	7	5	1	2	5	1	5	5
60	702 M	M	LE Partial synchrony	NonSynchrony	Low Exertion	18	90	80	-10	-0.666667	0.333333	4	0	-0.4	3	4	3	5	4	7	4	3	5	4	2	7	1	5	1	2	4	3	4	5	3	1	5	4	3	4	3	3	5	4	2	5	4	3	5
85	601 M	F	LE Partial synchrony	NonSynchrony	Low Exertion	27	280	220	-60		-0.5	3.25			2	3		5	2	5	2	6	5	7	4	2	2	1	1	4	3	2	1	5	4	2	2	3	4	3	2	3	5	2	3	5	4	2	4
86	601 M	M	LE Partial synchrony	NonSynchrony	Low Exertion	27	180	160	-20	-0.666667	0.5	4.75	0	-0.8	7	4	7	4	1	7	6	1	4	1	3	7	3	4	2	3	5	2	4	3	5	2	6	4	4	1	4	7	5	1	1	5	1	5	5
87	601 M	F	LE Partial synchrony	NonSynchrony	Low Exertion	27	230	160	-70	0	0.666667	3	0.2	-0.6	4	3	4	6	2	6	5	3	3	5	4	5	4	3	1	1	3	2	1	3	2	1	4	3	4	6	3	5	5	1	3	5	4	3	3
88	602 M	F	LE Partial synchrony	NonSynchrony	Low Exertion	28	300	240	-60	-0.666667	2.33333	4.75	1	1	7	1	4	2	7	6	7	2	3	2	1	6	2	2	1	4	2	2	4	5	5	2	6	2	4	2	3	6	5	4	4	5	4	4	5
89	602 M	F	LE Partial synchrony	NonSynchrony	Low Exertion	28	300	280	-20	0.666667	-0.166667	4	0.8	-0.4	3	4	1	3	3	4	4	3	2	3	3	5	1	2	1	1	1	2	3	4	3	1	4	4	5	3	2	4	4	1	1	4	1	4	4
90	602 M	F	LE Partial synchrony	NonSynchrony	Low Exertion	28	290	300	10	-1.16667	1	3	0.2	-0.4	6	4	4	7	1	7	2	1	4	1	1	7	3	2	1	1	1	2	2	1	2	1	2	4	4	4	1	7	5	1	1	5	1	3	3
103	M2ºC-M	M	LE Partial synchrony	NonSynchrony	Low Exertion	33	120	200	80	0	0.333333	4.25			6	6	5	6	5	6	5	1	6	5	3	6	1	4	1	1	2		5	4	5	1	6	6	5	6	5	6	5	2	1	5		5	4
104	M2ºC-M	F	LE Partial synchrony	NonSynchrony	Low Exertion	33	300	300	0	-1.16667	0.333333	4.25	0.6	0.6	7	5	5	6	5	7	7	4	6	6	5	7	1	2	1	1	3	5	4	2	5	1	1	6	5	6	3	7	5	1	1	5	1	4	4
105	M2ºC-M	M	LE Partial synchrony	NonSynchrony	Low Exertion	33	300	300	0	0	0	2.5	0.6	0.6	3	4	4	4	3	4	3	3	2	3	2	4	2	2	1	1	2	3	1	2	2	1	3	4	4	3	3	5	4	2	3	4	2	3	3
118	M3ºB-M	F	LE Partial synchrony	NonSynchrony	Low Exertion	38	150	140	-10	0.833333	0.333333	3.75	-0.4	-2.2	6	5	6	6	3	7	4	4	6	7	5	7	1	4	2	3	5	5	3	5	5	5	6	6	7	7	5	7	5	2	4	5	1	4	4
119	M3ºB-M	F	LE Partial synchrony	NonSynchrony	Low Exertion	38	100	80	-20	0.166667	0.166667	5	0.6	-0.2	2	4	3	6	4	6	2	4	3	7	4	6	1	4	3	4	5	4	3	4	5	2	2	4	4	5	4	7	5	4	3	5	1	5	5
120	M3ºB-M	M	LE Partial synchrony	NonSynchrony	Low Exertion	38	280	300	20	1.16667	0.666667	4.5	1.2	-0.8	5	4	5	4	1	6	6	4	6	6	1	6	1	4	1	2	5	2	4	5	4	2	6	6	6	6	2	6	5	1	1	5	1	5	4
133	M1ºB-M	M	LE Partial synchrony	NonSynchrony	Low Exertion	43	300	300	0		-0.833333	3.25	-0.4	-0.8	5						6	3	4	5	1	4	1	2	1	3	4	5	1	4	5	3	6	2	4	5	2	3	3	1	2	3	2	4	4
134	M1ºB-M	F	LE Partial synchrony	NonSynchrony	Low Exertion	43	220	200	-20	-0.166667	0.333333	4	0.8	-0.2	7	4	4	3	2	5	2	2	4	3	2	3	1	5	1	1	5	1	4	5	4	1	6	3	4	4	3	4	5	1	1	5	1	5	3
135	M1ºB-M	M	LE Partial synchrony	NonSynchrony	Low Exertion	43	170	210	40	0.666667	-0.5	3.75			3	4	6	5	1	4	6	5	4	6	3	5	1	5	1	1		5	4	4	5		6	5	6	5	1	4	5	3	1	5	1	3	5
145	M2ºB-M	F	LE Partial synchrony	NonSynchrony	Low Exertion	47	200	180	-20	0	0.166667	4.75	0.4	-1	5	2	7	7	5	7	7	2	7	7	7	7	2	3	1	1	5	5	5	5	5	5	3	4	5	7	7	7	5	1	1	5	1	5	4
146	M2ºB-M	M	LE Partial synchrony	NonSynchrony	Low Exertion	47	300	270	-30	-0.833333		3.5			1	1	2	4	1	3	2	2	1	1	1	3	1	1	1	2	1	4	3	2	3	2	1	1	2	1	1	1	3	2	3	4	2	4	4
147	M2ºB-M	M	LE Partial synchrony	NonSynchrony	Low Exertion	47	288	140	-148	-0.166667	0.166667	5	0.4	-0.6	7	7	6	5	4	7	7	6	5	4	5	7	1	4	1	1	4	5	5	5	5	1	7	6	5	6	4	7	4	3	1	5	2	5	5
157	F6ºC-T	M	LE Partial synchrony	NonSynchrony	Low Exertion	51	260	300	40	-1.33333	0.833333	2	-0.4	-0.4	5	1	7	6	2	4	1	1	2	2	3	2	2	1	1	4	3	3	5	2	3	1	1	1	3	2	5	5	3	4	2	3	4	1	3
158	F6ºC-T	M	LE Partial synchrony	NonSynchrony	Low Exertion	51	300	300	0	-1.5	0	3.5	0.8		6	5	3	6	4	7	3	5	7	3	2	4	2	1	2	2	1	4	1	3	1	4	3	3	4	2	6	4	1	3	4	1	2	3	5
159	F6ºC-T	M	LE Partial synchrony	NonSynchrony	Low Exertion	51	230	300	70	-0.5	1	4	0.2	-0.4	7	4	7	7	1	4	7	4	4	4	1	4	4	5	5	2	4	4	5	4	5	2	7	4	4	1	4	7	5	1	2	5	4	5	3
190	M1ºD-M	F	LE Partial synchrony	NonSynchrony	Low Exertion	62	120	110	-10	-0.333333	0.166667	4.25	0	0.4	7	7	6	7	7	7	6	4	4	7	4	7	2	5	1	1	5	4	5	5	5	1	7	4	7	7	7	7	5	5	4	5	1	4	5
191	M1ºD-M	F	LE Partial synchrony	NonSynchrony	Low Exertion	62	170	140	-30	0	0.833333	4.25	-0.2	0.6	4	4	7	7	1	7	7	4	4	4	1	7	1	5	1	1	5	5	5	4	5	1	4	4	7	7	1	7	5	1	1	5	2	4	4
192	M1ºD-M	F	LE Partial synchrony	NonSynchrony	Low Exertion	62	100	130	30	1.16667		3.25	-1	0	4	4	3	6	2	6		4	3	6	6	6	1	5	1	1	5	3	2	4	5	1	5	5	4	6	5	7	5	4	1	5	5	4	3
199	M2ºA-M	F	LE Partial synchrony	NonSynchrony	Low Exertion	65	80	120	40	-0.166667	0.5	5	0	-0.6	7	7	7	7	7	7	6	3	4	6	2	7	1	5	1	2	5	5	5	5	5	1	7	7	7	7	6	7	5	1	1	5	1	5	5
200	M2ºA-M	F	LE Partial synchrony	NonSynchrony	Low Exertion	65	70	70	0	1	1.83333	4.25		0.4	6	4	4	7	2	7	3	2	2	3	1	5	1	3	1	1	4	3	1	1		1	7	4	6	7	5	7	5	1	4	5	1	4	5
201	M2ºA-M	F	LE Partial synchrony	NonSynchrony	Low Exertion	65	161	210	49	-0.166667	0.333333	4.5	0.6	-0.4	7	4	6	6	3	7	3	3	6	6	3	7	1	1	1	1	5	5	5	4	5	1	7	3	6	6	3	7	5	4	1	5	1	5	5
211	M1ºA-M	M	LE Partial synchrony	NonSynchrony	Low Exertion	69	260	140	-120	0	0	3.75	-0.4	-0.2	5	5	4	6	2	6	6	2	5	5	1	4	2	3	1	1	3	1	4	1	4	1	6	5	5	6	1	5	5	2	1	4	1	3	3
212	M1ºA-M	M	LE Partial synchrony	NonSynchrony	Low Exertion	69	290	280	-10	0	-0.166667	5	0.8	0.4	7	6	5	7	6	6	7	6	6	7	5	7	1	4	1	1	4	1	2	3	3	1	7	6	5	7	6	6	5	1	1	5	2	5	5
213	M1ºA-M	M	LE Partial synchrony	NonSynchrony	Low Exertion	69	300	300	0	0.333333	0	4.25	0.2	-0.8	7	5	6	6	3	5	6	3	4	4	3	5	1	4	1	2	3	3	4	4	4	1	7	5	6	6	4	6	4	1	2	5	1	4	3
214	M1ºC-M	F	LE Partial synchrony	NonSynchrony	Low Exertion	70	100	80	-20	-1.66667	-2	4.5	-1	0	7	7	4	7	7	4	7	7	7	4	7	7	1	5	1	1	2	4	3	1	3	1	6	4	4	4	1	7	5	5	4	5	3	5	3
215	M1ºC-M	F	LE Partial synchrony	NonSynchrony	Low Exertion	70	210	200	-10	1	-0.166667	4.5	0.4	-0.6	3	4	3	6	2	3	6	3	5	7	1	7	2	3	1	1	1	4	3	5	5	1	4	3	6	5	2	7	5	2	4	5	2	4	4
216	M1ºC-M	F	LE Partial synchrony	NonSynchrony	Low Exertion	70	145	190	45	0	0	4.25	1.2	-0.6	7	4	4	1	4	4	2	1	4	4	1	4	1	3	1	3	3	5	2	3	3	1	7	4	4	4	1	4	4	1	1	4	1	5	4
223	M3ºA-M	F	LE Partial synchrony	NonSynchrony	Low Exertion	73	180	240	60	0	0.333333	4.75	0.6	0	6	6	6	5	6	6	6	4	4	3	3	6	1	4	1	1	4	4	3	2	4	1	6	6	6	6	5	6	5	1	1	5	1	5	4
224	M3ºA-M	F	LE Partial synchrony	NonSynchrony	Low Exertion	73	280	190	-90	-0.5	0.166667	4	-0.4	-0.8	5	6	7	6	1	7	5	4	4	3	1	7	1	4	1	1	5	1	3	5	4	1	2	6	6	7	1	7	5	2	3	5	1	4	4
225	M3ºA-M	F	LE Partial synchrony	NonSynchrony	Low Exertion	73	237	300	63	0.666667	0.5	3.5	1	-0.2	7	7	5	7	4	7	6	4	6	6	1	7	1	4	3	1	4	1	3	1	5	1	7	7	7	7	6	7	5	4	3	5	1	4	4
226	M3ºC-M	F	LE Partial synchrony	NonSynchrony	Low Exertion	74	120	100	-20	-0.666667	0	4	0.2	-1.2	4	5	4	6	3	6	3	4	3	4	3	5	2	5	1	2	4	3	5	5	4	4	4	4	3	6	3	4	5	1	2	5	2	4	4
227	M3ºC-M	F	LE Partial synchrony	NonSynchrony	Low Exertion	74	140	100	-40	1.16667	-1	4.5	-0.4	-0.2	3	5	6	4	1	7	6	3	5	4	2	6	1	4	1	1	3	5	3	2	4	1	7	6	5	4	5	6	4	5	2	5	1	5	3
228	M3ºC-M	M	LE Partial synchrony	NonSynchrony	Low Exertion	74	210	300	90		-0.333333	4.25	-0.8	-0.8	5						6	2	5	6	1	7	1	5	1	1	5	5	5	5	4	1	4	1	5	6	1	5	5	1	1	5	4	3	4
244	F6ºE-T	M	LE Partial synchrony	NonSynchrony	Low Exertion	80	180	220	40	0.333333	-1.33333	4.5		0	5	3	7	2	4	7	7	5	4	7	7	7	1	3	1	1	5		4	5	5	1	6	4	5	1	7	7	5	1	1	5	1	5	5
245	F6ºE-T	F	LE Partial synchrony	NonSynchrony	Low Exertion	80	300	300	0	-0.666667	2	3	0.6	0	2	1	1	3	1	7	2	2	3	1	1	6	1	1	1	3	2	4	4	3	5	1	1	3	2	1	1	3	1	2	3	5	4	1	5
246	F6ºE-T	M	LE Partial synchrony	NonSynchrony	Low Exertion	80	213	300	87	-0.166667	-0.833333	4.5	-0.4	-0.2	3	5	3	7	3	7	7	6	7	6	3	7	1	5	1	1	5	5	5	4	5	1	3	5	3	6	3	7	5	1	1	5	1	4	5
262	F6ºD-T	M	LE Partial synchrony	NonSynchrony	Low Exertion	86	250	160	-90	0.166667	0	4.25	0.4	0.2	6	7	4	1	4	7	7	4	7	1	1	7	2	3	4	4	2	2	5	4	5	1	7	1	7	1	7	7	5	2	5	2	5	5	5
263	F6ºD-T	M	LE Partial synchrony	NonSynchrony	Low Exertion	86	280	260	-20	1	0.333333	3.75	1.2		3	2	4	2	1	7	4	4	6	4	1	6	2	4		5	3	1	2	4	2	5	3	2	4	3	6	7	2	3	5	2	4	3	2
264	F6ºD-T	M	LE Partial synchrony	NonSynchrony	Low Exertion	86	300	300	0	-0.833333				1.2	1	2	5	3	1	4	3	6	4	5	1	2	2	4	2	1	3		1	2	1	2	1	1	1	5	1	2	2	4	3	1	2		1
265	F6ªE-T	F	LE Partial synchrony	NonSynchrony	Low Exertion	87	180	160	-20	1	-0.333333	4.25			4	4	5	6	1	7	6	4	1	7	4	7	2	3	4		3	5		4	5	1	7	4	4	7	7	4	5	3	4	5	2	4	5
266	F6ªE-T	F	LE Partial synchrony	NonSynchrony	Low Exertion	87	180	130	-50	0	-0.166667	5			7	5	7	6	5	7	7	5	7	7	5	7	4	5	1	4	5	5	5	5	4	1	7	5	7	6	5	7	5	1	1	5	5	5	5
267	F6ªE-T	F	LE Partial synchrony	NonSynchrony	Low Exertion	87	300	300	0	0.666667	0.166667	3	1.4	2	2	1	4	1	1	1	2	1	4	1	1	1	1	2	1	1	2	2	3	1	2	2	3	4	4	1	1	1	5	2	4	5	4	4	2
[truncated: 49 more columns]
